# Supplementary material for: Neutrophil Extracellular Traps Mediate Bovine Endometrial Epithelial Cell Pyroptosis in Dairy Cows with Endometritis
Source: Int J Mol Sci. 2022 Nov 13;23(22):14013. doi: 10.3390/ijms232214013 (PMC9694523; doi:10.3390/ijms232214013)
Supplement: Supplementary file 1 [file ijms-23-14013-s001.zip]

Archive with 1 entries (1 files):
- ijms-1932922-supplementary.pdf
